# Supplementary material for: Mapping urban soundscape patterns using user-generated content: A place model approach to acoustic environment perception
Source: PLoS One. 2026 Feb 24;21(2):e0343393. doi: 10.1371/journal.pone.0343393 (PMC12931788; doi:10.1371/journal.pone.0343393)
Supplement: S1 Appendix — (ZIP) [file pone.0343393.s001.zip]

Archive with 2 entries (1 files):
- PONE-D-25-29622R1_Supporting_Information_260210/
- PONE-D-25-29622R1_Supporting_Information_260210/S1_Appendix.xlsx
