# Supplementary material for: Mapping urban soundscape patterns using user-generated content: A place model approach to acoustic environment perception
Source: PLoS One. 2026 Feb 24;21(2):e0343393. doi: 10.1371/journal.pone.0343393 (PMC12931788; doi:10.1371/journal.pone.0343393)
Supplement: S1 Appendix — (ZIP) [file pone.0343393.s001.zip › PONE-D-25-29622R1_Supporting_Information_260210/S1_Appendix.xlsx]

## Sheet: Table A
District	Dong	Points Of Interest (Eng / Kor)
Gangnam-gu	Apgujeong	Apgujeong Rodeo Street 압구정 로데오거리
	Sinsa	Dosan Park 도산공원, Garosu-gil 가로수길
	Cheongdam	Cheongdam Cafe Street 청담 카페거리
	Nonhyun	Nonhyun Cafe Street 논현 카페거리
	Yeoksam	Teheran-ro 테헤란로
	Samsung	COEX 코엑스, Samsung Station 삼성역
	Dogok	Dogok Station 도곡역, Maebong Station 매봉역
	Daechi	Daechi-dong 대치동
	Gaepo	Gaepo-dong 개포동
	Irwon	Irwon-dong 일원동
	Suseo	Suseo Station 수서역
	Segok	Segok-dong 세곡동
Gangdong-gu	Amsa	Amsa-dong Prehistoric Site 암사동 선사유적지
	Godeok	Godeok-dong 고덕동
	Gangil	Gangil-dong 강일동
	Myungil	Myungil-dong 명일동
	Sangil	Sangil-dong Station 상일동역
	Cheonho	Cheonho-dong Rodeo Street 천호동 로데오거리, Cheonho Park 천호공원, Cheonho Stationery Street 천호 문구거리
	Gil	Gil-dong Market 길동시장, Gangdong Library 강동도서관
	Sungnae	JYP Entertainment Building JYP 엔터테인먼트 사옥
	Dunchon	Dunchon Apartment 둔촌주공, Iljasan일자산
Seocho-gu	Jamwon	Janwon Hangang Park 잠원 한강공원, Olympic Expressway 올림픽대로
	Banpo	Seorae Village 서래마을, Seorae Island 서래섬, Sevit Island 세빛섬, Central City 센트럴시티, Banpo Hangang Park 반포 한강공원
	Bangbae	Bangbae-dong Cafe Street 방배동 카페골목, Bangbae Station 방배역
	Seocho	Gangnam Station 강남역, Seoul Art Center 예술의전당
	Yangjae	Yangjae Citizen's Forest 양재시민의숲
	Naegok	Heolleung and Illeung Royal Tomb 헌인릉
Songpa-gu	Jamsil	Jamsil Stadium 잠실구장, Jamsil Sports Complex 잠실종합운동장, Lotte World Adventure 롯데월드, Seokchonhosu 석촌호수
	Sincheon	Lotte World Tower 롯데월드타워, Lotte World Mall 롯데월드몰, AvenueL 에비뉴엘
	Pungnap	Pungnap Earthen Fortification 풍납토성
	Samjeon	Tancheon Stream 탄천
	Seokchon	Seokchon Station 석촌역
	Songpa	Songpa-dong 송파동
	Bangee	Mongchon Earthen Fortification 몽촌토성, Olympic Park 올림픽공원
	Garak	Garak Market 가락시장
	Ogeum	Ogeum-dong 오금동
	Jangji	Bokjeong Station 복정역
	Geoyeo	Geoyeo Station 거여역
	Munjeong	Garden Five 가든파이브
	Macheon	Macheon Station 마천역
Yongsan-gu	Huam	Huam Market 후암시장, Namsam Library 남산도서관
	Yongsan-2ga	N Seoul Tower 남산서울타워, Haebang-chon 해방촌
	Namyoung	War Memorial of Korea 전쟁기념관, Korean National Security Headquarters 남영동 대공분실, Sookmyung Women's University Station 숙대입구역
	Cheongpa	Sookmyung Women's University 숙명여자대학교, National Theater Company of Korea 국립극단
	Wonhyo-ro	Wonhyo Daegyo 원효대교, Danggogae 당고개
	Hyochang	Hyochang Park 효창공원
	Yongmun	Yongmun Market 용문시장, Gyeongui Line Forest Park 경의선숲길
	Hangang-ro	Yongsan Electronic Shopping Center 용산전자상가, Yongsan Station 용산역
	Ichon	Ichon Hangang Park 이촌한강공원, Nodeul Island 노들섬
	Itaewon	Gyeongridan-gil 경리단길, Yongsan-gu Office 용산구청, Itaewon Gallery Street 이태원 갤러리 골목, Hamilton Hotel 해밀턴호텔
	Hannam	Leeum 리움미술관, Daelim Museum 디뮤지엄
	Seobinggo	National Museum of Korea 국립중앙박물관, Banpo Daegyo 반포대교
	Bogwang	Bogwang-dong 보광동
Jongro-gu	Pyeongchang	Bugak Mt. 북악산, Bugak Skyway 북악스카이웨이, Palgakjeong Pavilion 팔각정, Gana Art Center 가나아트센터
	Buam	Whanki Museum 환기미술관, Segumjung 세검정
	Muak	Dongnimmun Station 독립문역
	Cheongun-hyoja	Blue House Front Road 청와대앞길, Tongin Market 통인시장
	Samchung	MMCA Seoul 국립현대미술관 서울관, Geumho Gallery 금호미술관, Anguk Station 안국역
	Gahoe	Bukchon Hanok Village 북촌한옥마을, Arario Museum in Space 공간사옥
	Hyehwa	Daehak-ro 대학로, Hyehwamun 혜화문
	Gyonam	Donuimun 돈의문, Gyeonggyojang 경교장
	Sajik	Gyeongbokgung 경복궁, Gwanghwamun Square 광화문광장, Seoul Museum of Historical 서울역사박물관
	Jongro 1,2,3,4 st	Cheonggye River 청계천, Pima-gil 피맛골, Insa-dong 인사동, Sewoon Plaza 세운상가, Nakwon Plaza 낙원상가, Tapgol Park 탑골공원, Ssamzi-gil 쌈지길, Ikseon-dong 익선동, Gwangjang Market 광장시장
	Jongro 5,6 st	Dongdaemun 동대문, Dongdaemun Market 동대문 생선구이골목
	Changsin	Iumpium Museum 봉제역사관
	Sungin	Donggwanwangmyo Shrine 동묘
	Ehwa	Marronnier Park 마로니에공원, Arko Museum 아르코미술관, Arko Theater 아르코예술극장, Dongsung Art Center 동숭아트센터, Naksan Park 낙산공원, Hyehwa Station 혜화역
Jung-gu	Jungrim	Seoul-ro 7017 서울로 7017
	Sogong	Deoksugung 덕수궁, Sungnyemun 숭례문, Jungdnog Theater 정동극장, SeMA 서울시립미술관
	Hoehyeon	Namdaemun Market 남대문시장, Seoul 284 문화역서울 284
	Myeong	Myeong-dong Street 명동 거리, Seoul Metropolitan Government 서울특별시청, Seoul Sqaure 서울광장, Seoul Library 서울도서관
	Eulji-ro	Eulji-ro 을지로, Myungbo Theater 명보극장
	Gwanghee	Inhyun Market 인현시장, Pyeonghwa Market 평화시장, DDP 동대문디자인플라자
	Pil	Daehan Theater 대한극장, Namsan-gol Hanok Village 남산골 한옥 마을
	Jangchung	Jangchung Arena 장충체육관, Jangchungdan Park 장충단공원, Taegeukdang 태극당, The Shilla Seoul 서울신라호텔, Jangchung-dong Jokbal Street 장충동 족발골목, National Theater of Korea국립극장
	Sindang	Sindang-dong Ddeokbokee Town 신당동 떡볶이 타운, Dongdaemun History & Culture Park 동대문역사공원
	Hwanghak	Seoul Central Market 서울중앙시장, Hwanghak-dong Market 황학동 도깨비시장, Wangsimni Gopchang Street 왕십리 곱창골목

## Sheet: Table B
Sense of place	Soundscape category	Component	Keyword
Physical setting	scenery	natural elements	thunder
			wind
			rain
			water
		vegetation, plants and animals	bark
			birdsong
			leaves
Activity	music	live	vocal
			busking
			guitar
			instruments
		recorded	radio
			speakers
	indoors	cafe	drink sound
		store	store music
		restaurant	eating sound
	transport	car, motorcycle, bus, truck	engine
			brake
			wheel
			beeping
			horn
		train	wheels on tracks
		subway	brake
			recorded announcement
			rumble
		boat	motor sound
		airplane	jet sound
		helicopter	propeller sound
	mechanical	construction	sawing
			explosion
			drilling
			hammering
		ventilation	air conditioner
	noise	noise	noise
	behavior	movement	running
			footsteps
		voice	speaking
			chatter
			whistle
			laughter
			shouting
			crying
			coughing
			sneezing
			singing
			humming
		children	baby
			kid
		adult	male
			female
		event	event sound
	social	signals	bells
			ringing
			clock chimes
			siren
			alarm
			fireworks
Meaning (image)	memory	selfie	shutter sound
	emotion	positive	satisfactory
			joyful
			excited
			relaxed
		neutral	surprised
		negative	scary
			unpleasant
			uncomfortable
	sensory	information	fine
			awesome
			cozy
			cool
			fancy
			awful
			good
			bad
			clean
			beautiful
			crowded
			friendly
			informal
			old
			new
			unfriendly
			unique
		ambience	pleasant
			vibrant
			eventful
			annoying
			chaotic
			calm
			monotonous
			uneventful
